# Supplementary material for: Design, Synthesis, and Antibacterial Evaluation of Novel Ocotillol Derivatives and Their Synergistic Effects with Conventional Antibiotics
Source: Molecules. 2021 Oct 1;26(19):5969. doi: 10.3390/molecules26195969 (PMC8512374; doi:10.3390/molecules26195969)
Supplement: Supplementary file 1 [file molecules-26-05969-s001.zip]

Archive with 1 entries (1 files):
- molecules-1389900-supplementary.pdf
